# Supplementary material for: Real life rates of sustained virological response (SVR) and predictors of relapse following DAA treatment in genotype 3 (GT3) patients with advanced fibrosis/cirrhosis
Source: PLoS One. 2018 Jul 31;13(7):e0200568. doi: 10.1371/journal.pone.0200568 (PMC6067691; doi:10.1371/journal.pone.0200568)
Supplement: S1 Fig — (XLSX) [file pone.0200568.s001.xlsx]

## Sheet: Foglio1
S	A	1.0	1.0	Caucasic	50.0	2.0	DCV	CC	No	1.0	0.0	A5	7.0	1123352.0	1.7	80.0	28.0	10.3	3.0	no		no	no	no	76.0	S	127.0	TE	14.0	6.7	no		no	DCV	S	cc	S
M	G	1.0	1.0	Caucasic	53.0	1.0	DCV	CC	A30K	2.0	1.0	A5	6.0	2369525.0	1.75	96.0	31.3	44.3	4.0	si	2012.0	no	no	si	244.0	M	84.0	TE	13.8	5.16	si	1200.0	no	DCV	M	cc	M
L	A	1.0	2.0	Caucasic	60.0	2.0	DCV	CC	No	1.0	0.0	A5	11.0	2121142.0	1.56	54.0	22.0	33.0	4.0	si	2010.0	F1	no	no	118.0	L	179.0	relapse	14.0	9.0	si	1000.0	no	DCV	L	gg	L
C	N	1.0	1.0	Caucasic	55.0	2.0	DCV	CT	No	1.0	0.0	A5	9.0	144525.0	1.7	85.0	29.0	10.3	3.0	no		no	no	no	43.0	C	195.0	relapse	15.0	7.39	no		no	DCV	C	gt	C
C	L	1.0	1.0	Caucasic	68.0	2.0	DCV	CT	No	1.0	0.0	A5	7.0	3355518.0	1.74	90.0	29.7	6.3	2.0	no		no	no	no	254.0	C	83.0	TE	16.9	5.3	si	1200.0	no	DCV	C	cc	C
B	D	1.0	1.0	Caucasic	49.0	2.0	DCV	CC	No	1.0	0.0	A5	6.0	6774584.0	1.66	73.0	26.0	11.0	3.0	no		no	no	no	124.0	B	216.0	naive	16.0	6.0	no		no	DCV	B	cc	B
C	P	1.0	1.0	Caucasic	54.0	2.0	DCV	CT	No	1.0	0.0	A5	10.0	67397.0	1.72	109.0	37.0	63.0	4.0	si	2000.0	F1	no	no	116.0	C	42.0	naive	14.0	4.0	si	1200.0	no	DCV	C	cc	C
P	N	1.0	1.0	Caucasic	39.0	2.0	DCV	CT	No	1.0	0.0	A5	8.0	3240071.0	1.73	79.0	26.0	11.0	3.0	no		no	no	no	91.0	P	133.0	naive	16.0	11.48	no		no	DCV	P	cc	P
R	G	1.0	1.0	Caucasic	57.0	2.0	DCV	CT	No	1.0	0.0			571100.0	1.68	75.0	28.0	16.0	4.0	no		no	no	no		R	132.0	naive	17.0	4.0	no		no	DCV	R	gt	R
R	P	1.0	2.0	Caucasic	53.0	2.0	DCV	CC	No	1.0	0.0	A5	6.0	125328080000000	1.6	50.0	20.0	8.4	3.0	si	2009.0	no	no	no	31.0	R	120.0	naive	14.7	4.25	no		no	DCV	R	cc	R
T	M	1.0	1.0	Caucasic	46.0	2.0	DCV	CC	No	0.0	0.0	A5	6.0	2270907.0	1.79	79.0	25.0	11.1	3.0	no		no	no	no	287.0	T	218.0	naive	14.2	8.1	no		no	DCV	T	gt	T
T	L	1.0	1.0	Caucasic	51.0	2.0	DCV	CC	No	1.0	0.0	A5	7.0	3017622.0	1.8	67.0	25.0	13.0	4.0	si	2009.0	no	no	no	73.0	T	85.0	naive	15.0	6.0	no		no	DCV	T	cc	T
F	N	1.0	1.0	Caucasic	39.0	2.0	DCV	CC	No	1.0	0.0			41780.0	1.8	83.0	26.0	8.5	3.0	no		no	no	no	216.0	F	208.0	naive	14.7	5.65	no		no	DCV	F	cc	F
S	C	1.0	2.0	Caucasic	48.0	2.0	DCV	TT	No	1.0	0.0	A5	6.0	18288.0	1.65	59.0	22.0	10.8	3.0	no		no	no	no	76.0	S	190.0	naive	13.8	5.21	no		no	DCV	S	gg	S
L	V	1.0	1.0	Caucasic	57.0	2.0	DCV	CT	No	1.0	0.0	A5	7.0	107400.0	1.8	69.0	21.0	10.1	3.0	no		no	no	no	38.0	L	202.0	naive	15.1	9.81	no		no	DCV	L	cc	L
A	V	1.0	2.0	Caucasic	66.0	1.0	DCV	CT	Y93H	2.0	0.0	B7		2116000.0	1.56	75.0	31.0	51.4	4.0	si		F2	no	no	59.0	A	46.0	naive	8.9	2.1	no		no	DCV	A	gt	A
G	M	1.0	2.0	Caucasic	51.0	2.0	DCV	CT	No	1.0	0.0	A5	8.0	223738.0	1.58	49.0	20.0	10.2	3.0	no		no	no	no	53.0	G	258.0	naive	14.3	6.6	no		no	DCV	G	cc	G
L	V	1.0	2.0	Caucasic	43.0	2.0	DCV	CT	No	1.0	0.0			55898.0	1.6	48.0	19.0	10.1	3.0	no		no	no	no	64.0	L	264.0	naive	12.7	6.64	no		no	DCV	L	cc	L
S	I	1.0	1.0	Caucasic	51.0	2.0	DCV	CT	No	1.0	0.0			7408000.0	1.75	63.0	21.0	10.1	3.0	si	2015.0	no	no	no		S	142.0	naive	15.7	8.43	no		no	DCV	S	gt	S
P	A	1.0	1.0	Caucasic	49.0	2.0	DCV	CT	No	1.0	0.0	A6	10.0	687294.0	1.75	64.0	21.0		4.0	si	2008.0	no	si	no	66.0	P	40.0	naive	12.8	2.84	no		no	DCV	P	cc	P
D	A	1.0	2.0	Caucasic	76.0	2.0	DCV	CC	No	1.0	0.0	A5	7.0	682547.0	1.51	67.0	29.0	14.3	4.0	no		no	no	no	81.0	D	165.0	naive	13.7	7.77	no		no	DCV	D	gt	D
P	M	1.0	1.0	Caucasic	54.0	2.0	DCV	CT	No	1.0	0.0			327669.0	1.73	60.0	20.0		3.0	no		no	no	no	96.0	P		naive			no		no	DCV	P	cc	P
G	C	1.0	1.0	Caucasic	46.0	2.0	DCV	CT	No	1.0	0.0	B8	11.0	306456.0	1.63	100.0	38.0		4.0	si	2009.0	F1	no	no	141.0	G	41.0	TE	11.2	2.6	no		no	DCV	G	gt	G
P	D	1.0	1.0	Caucasic	54.0	2.0	DCV	CC	No	1.0	0.0			2852795.0	1.68	68.0	24.0	11.0	3.0	no		no	no	no	125.0	P	250.0	naive	15.4	6.67	no		no	DCV	P	gt	P
C	E	1.0	1.0	Caucasic	55.0	2.0	DCV	CT	No	1.0	0.0			313859.0	1.6	65.0	25.0	10.2	3.0	no		no	no	no	60.0	C	177.0	naive	14.1	8.88	no		no	DCV	C	cc	C
R	G	1.0	1.0	Caucasic	53.0	2.0	DCV	CC	No	1.0	0.0	A5	8.0	1899067.0	1.65	53.0	19.0	5.5	2.0	no		no	no	no	42.0	R	190.0	naive	16.0	6.42	si	1000.0	no	DCV	R	gt	R
T	A	1.0	1.0	Caucasic	45.0	2.0	DCV	CC	A30S	2.0	1.0			743297.0	1.8	81.0	25.0		4.0	no		no	no	no		T		naive			si	1200.0	no	DCV	T	cc	T
S	P	1.0	1.0	Caucasic	53.0	2.0	DCV	CC	No	1.0	0.0			574111.0	1.9	100.0	28.0	12.5	4.0	si	2004.0	no	no	no	93.0	S	109.0	naive	15.8	9.1	no		no	DCV	S	cc	S
A	M	1.0	1.0	Caucasic	37.0	2.0	DCV	CC	No	1.0	0.0			1155765.0	1.7	71.0	25.0	11.6	3.0	si		no	no	no	23.0	A	195.0	naive	15.3	8.49	no		no	DCV	A	cc	A
S	C	1.0	2.0	Caucasic	30.0	2.0	DCV	CT	No	1.0	0.0			21603.0	1.65	46.0	17.0	10.5	3.0	no		no	no	no	45.0	S	265.0	naive	13.7	5.71	no		no	DCV	S	cc	S
M	P	1.0	1.0	Caucasic	47.0	2.0	DCV	CT	No	0.0	0.0	A5	7.0	5250718.0	1.76	90.0	29.0	7.4	3.0	no		no	no	no	223.0	M	197.0	naive	16.7	10.43	no		no	DCV	M	cc	M
A	D	1.0	1.0	Caucasic	47.0	2.0	DCV	CC	No	0.0	0.0			296174.0	1.6	65.0	25.0	7.6	3.0	no		no	no	no	26.0	A	714.0	naive	9.9	11.38	no		no	DCV	A	cc	A
D'I	L	1.0	2.0	Caucasic	51.0	2.0	DCV	CT	No	1.0	0.0	A6	7.0	393737.0	1.65	65.0	23.9	45.7	4.0	si	2006.0	no	si	no	26.0	D'I	207.0	naive	13.8	7.7	si	1000.0	no	DCV	D'I	gt	D'I
S	A	1.0	2.0	Caucasic	37.0	2.0	DCV	CT	No	1.0	0.0				1.5	46.0	20.4	10.9	3.0	no		no	no	no		S		naive	14.0	7.0	no		no	DCV	S	gt	S
I	C	1.0	1.0	Caucasic	49.0	2.0	DCV	CC	No	1.0	0.0			428983.0			22.0		3.0	no		no	no	no	266.0	I	54.0	naive	14.9	7.0	no		no	DCV	I	cc	I
R	M	1.0	1.0	Caucasic	47.0	2.0	DCV	CT	No	0.0	0.0	A5	7.0	63382.0	1.63	67.0	25.2	12.0	3.0	no		no	no	no	203.0	R	117.0	naive	16.1	6.91	no		no	DCV	R	gg	R
F	I	1.0	2.0	Caucasic	44.0	2.0	DCV	CT	No	0.0	0.0			2640117.0	1.55	61.0	25.2	10.3	3.0	no		no	no	no	36.0	F	464.0	naive	9.6	13.5	si	1000.0	no	DCV	F	gt	F
G	G	1.0	1.0	Caucasic	52.0	2.0	DCV	CC	No	1.0	0.0			789606.0	1.76	67.0	21.6	11.3	3.0	no		no	no	no	59.0	G	165.0	naive	14.8	6.71	no		no	DCV	G	cc	G
G	A	1.0	1.0	Caucasic	50.0	2.0	DCV	CC	No	1.0	0.0			8027579.0	1.7	66.0	22.8	12.6	4.0	no		no	no	no	56.0	G	118.0	naive	15.9	8.03	no		no	DCV	G	cc	G
N	N	1.0	1.0	Caucasic	45.0	2.0	VEL	CT	No	1.0	0.0			209699.0	1.73	88.0	29.4	21.5	4.0	si	2013.0	no	no	no	146.0	N	136.0	naive	17.7	7.9	no		si	VEL	N	gt	N
P	AM	1.0	2.0	Caucasic	41.0	2.0	DCV	CT	No	1.0	0.0			472815.0	1.59	59.0	23.3	10.7	3.0	no		no	no	no	34.0	P	563.0	naive	14.3	23.0	no		no	DCV	P	gt	P
L	D	1.0	1.0	Caucasic	41.0	2.0	DCV	CT	No	1.0	0.0			126153.0	1.73	78.0	26.1	11.1	3.0	no		no	no	no	48.0	L	190.0	naive	14.5	6.5	no		no	DCV	L	gt	L
G	L	1.0	1.0	Caucasic	52.0	2.0	DCV	CT	No	0.0	0.0			269994.0	1.85	100.0	29.2	8.7	3.0	no		no	no	no	94.0	G		naive	14.1	5.4	no		no	DCV	G	cc	G
F	M	1.0	1.0	Caucasic	55.0	2.0	DCV	CC	No	0.0	0.0			3018610.0	1.74	72.0	23.8	18.0	4.0			no	no	no	56.0	F	156.0	naive	14.7	7.2	si	1000.0	no	DCV	F	gt	F
LT	M	1.0	1.0	Caucasic	38.0	2.0	DCV	CT	No	0.0	0.0			132412.0	1.79	81.0	26.0	5.8	3.0			no	no	no	21.0	LT	241.0	naive	13.7	12.2	no		no	DCV	LT	gt	LT
DG	L	1.0	1.0	Caucasic	47.0	2.0	DCV	TT	No	1.0	0.0			741246.0	1.85	80.0	23.4	10.1	3.0	no		no	no	no	49.0	DG		naive	13.9	5.22	no		no	DCV	DG	gt	DG
C	E	1.0	1.0	Caucasic	50.0	2.0	DCV	CT	No	1.0	0.0	A5		4963624.0	1.83	76.0	23.0	20.0	4.0	si	2004.0	no	no	no	172.0	C	144.0	TE	13.0	4.0	si	1200.0	no	DCV	C	cc	C
E	T	1.0	2.0	Caucasic	33.0	2.0	DCV	CT	No	1.0	0.0	A5	11.0	845906.0	1.62	97.0	37.0	25.0	4.0	no		no	no	no	291.0	E	162.0	TE	15.0	6.0	si	1200.0	no	DCV	E	cc	E
G	M	1.0	1.0	Caucasic	54.0	2.0	DCV	TT	No	1.0	0.0	A5	8.0	5608186.0	1.72	75.0	25.0	14.3	4.0	si	2002.0	no	no	no	360.0	G	94.0	TE	17.1	4.52	si	1200.0	no	DCV	G	cc	G
V	V	1.0	2.0	Caucasic	51.0	2.0	DCV	CT	No	1.0	0.0			12442.0	1.65	45.0	17.0	10.1	2.0	no		no	no	no	83.0	V	177.0	relapse	11.4	3.6	no		no	DCV	V	cc	V
L	O	1.0	1.0	Caucasic	48.0	2.0	DCV	CT	No	1.0	0.0			123337.0	1.7	76.0	26.0	10.0	2.0	no		no	no	no	96.0	L	152.0	relapse	15.0	4.0	no		no	DCV	L	cc	L
S	G	1.0	1.0	Caucasic	50.0	2.0	DCV	CT	No	1.0	0.0	A5	7.0	7672134.0	1.69	93.0	33.0	11.0	3.0	no		no	no	no	386.0	S	156.0	relapse	15.0	9.0	no		no	DCV	S	gt	S
S	L	1.0	1.0	Caucasic	58.0	2.0	DCV	CT	No	1.0	0.0	A5	7.0	363995.0	1.8	70.0	22.0	13.0	4.0	si		no	no	no	55.0	S	171.0	relapse	15.0	8.0	si	1000.0	no	DCV	S	gt	S
S	N	1.0	1.0	Caucasic	47.0	2.0	DCV	CC	No	1.0	0.0	A5	7.0	2147766.0	1.68	89.0	32.0	6.0	2.0	no		no	no	no	74.0	S	187.0	relapse	16.0	6.0	no		no	DCV	S	cc	S
Z	D	1.0	2.0	Caucasic	39.0	1.0	DCV	CT	L31F	2.0	0.0	A5	8.0	476560.0	1.62	60.0	24.0	11.4	3.0	no		no	no	no	98.0	Z	619.0	relapse	9.2	10.4	no		no	DCV	Z	cc	Z
DF	F	1.0	2.0	Caucasic	45.0	2.0	DCV	CC	No	1.0	0.0	A5	9.0	189424.0	1.72	68.0	23.0	18.3	4.0	no		no	no	no	543.0	DF	194.0	relapse	16.2	6.5	no		no	DCV	DF	cc	DF
DG	G	1.0	1.0	Caucasic	42.0	2.0	DCV	CC	No	1.0	0.0	A5	6.0	1041749.0	1.75	66.0	22.0	7.5	2.0	no		no	no	no	218.0	DG	186.0	relapse	15.0	6.4	no		no	DCV	DG	cc	DG
S	A	1.0	1.0	Caucasic	42.0	2.0	DCV	CT	No	1.0	0.0			225153.0	1.7	85.0	29.0	9.6	2.0	no		no	no	no	108.0	S	231.0	relapse	15.7	8.3	no		no	DCV	S	gt	S
G	V	1.0	1.0	Caucasic	44.0	2.0	DCV	CC	No	1.0	0.0	A5	6.0	30.0	1.82	74.0	22.0	7.8	2.0	no		no	no	no	27.0	G	193.0	relapse	14.1	4.32	no		no	DCV	G	gt	G
B	G	1.0	1.0	Caucasic	47.0	2.0	DCV	CC	No	1.0	0.0	B7	13.0	694517.0	1.72	95.0	32.0	25.0	4.0	si		no	no	no	249.0	B	19.0	relapse	10.0	1.0	no		no	DCV	B	cc	B
G	G	1.0	1.0	Caucasic	56.0	1.0	DCV	CC	Y93H	2.0	0.0	A5	8.0		1.74	70.0	24.0		4.0	si		no	no	no		G		relapse	15.9	6.1	si	1200.0	no	DCV	G	cc	G
M	V	1.0	1.0	Caucasic	52.0	1.0	DCV	CT	Y93H	2.0	0.0	A5					27.0		4.0			no		no		M		TE	14.6	6.0	si	1200.0	no	DCV	M	cc	M
L	C	1.0	1.0	Caucasic	38.0	2.0	DCV	CC	No	1.0	0.0	B7	16.0	277200.0	1.64	55.0	20.0	12.4	3.0	no		no	no	no	46.0	L		TE	13.9	5.9	no		no	DCV	L	gt	L
M	AR	1.0	2.0	Caucasic	37.0	2.0	DCV	CT	No	1.0	0.0	A5	6.0	192000.0	1.59	51.0	24.0	10.2	3.0	no		no	no	no	52.0	M	239.0	TE	13.7	6.4	no		no	DCV	M	cc	M
D'A	G	1.0	1.0	Caucasic	47.0	2.0	DCV	CT	No	1.0	0.0	A6	7.0	5841311.0	1.67	65.0	23.3		3.0	no		no	no	no	76.0	D'A	111.0	naive	15.3	7.2	no		no	DCV	D'A	cc	D'A
N	E	1.0	2.0	Caucasic	49.0	2.0	DCV	CT	No	1.0	0.0			213409.0	1.72	70.0	23.7	11.4	3.0	no		no	no	no	59.0	N	238.0	naive	15.5	5.9	no		no	DCV	N	cc	N
P	M	1.0	1.0	Caucasic	48.0	2.0	VEL	CC	No	1.0	0.0			1583195.0	1.7	78.0	27.0	9.3	2.0			no	no	no	133.0	P	150.0	TE	14.9	6.9	no		si	VEL	P	cc	P
T	F	1.0	1.0	caucasic	44.0	2.0	VEL	CT	No	1.0	0.0			750000.0	1.65	63.0	23.0	13.2	4.0			no	no	no	32.0	T	236.0	TE	15.6	3.59	no		si	VEL	T	cc	T
B	M	1.0	1.0	caucasic	43.0	2.0	VEL	TT	No	1.0	0.0	A6	7.0	72866.0	1.6	85.0	33.0	55.1	4.0	si	2006.0	F1	no	no	41.0	B	90.0	naive	16.0	5.9	no		si	VEL	B	cc	B
G	G	1.0	1.0	caucasic	51.0	2.0	VEL	CT	No	1.0	0.0			2457411.0	1.8	75.0	23.0	7.9	2.0			no	no	no	113.0	G	151.0	naive	16.6	7.3	no		si	VEL	G	gt	G
C	A	1.0	1.0	caucasic	61.0	2.0	VEL	CT	No	1.0	0.0	A5	7.0	1094932.0	1.73	75.0	25.0	18.8	4.0	si		no	no	no	70.0	C	211.0	naive	15.5	10.9	no		si	VEL	C	cc	C
M	M	1.0	1.0	caucasic	42.0	2.0	VEL	CT	A30K	2.0	1.0			980916.0	1.72	68.0	23.0	8.1	2.0			no	no	no	69.0	M	204.0	naive	14.8	6.0	no		si	VEL	M	cc	M
M	L	1.0	1.0	caucasic	37.0	2.0	VEL	CT	No	1.0	0.0			260141.0	1.73	77.0	26.0	4.4	2.0	no		no	no	no	45.0	M	198.0	naive	16.4	7.5	no		si	VEL	M	gt	M
D'A	A	1.0	1.0	caucasic	55.0	2.0	DCV	CT	No	1.0	0.0	A6	6.0	1411682.0	1.63	78.0	26.0		4.0			f1	no	no	172.0	D'A	322.0	naive	11.7	6.7	no		no	DCV	D'A	gt	D'A
P	S	1.0	1.0	caucasic	40.0	2.0	VEL	CT	No	1.0	0.0			4097598.0	1.75	78.0	26.0	12.8	2.0			no	no	no	171.0	P	170.0	naive	15.7	5.6	no		si	VEL	P	gt	P
T	M	1.0	1.0	caucasic	50.0	2.0	VEL	CC	No	1.0	0.0	A5	6.0	2039141.0	1.8	79.0	24.0	17.3	4.0			no	no	no	139.0	T	113.0	TE	15.4	6	no		si	VEL	T	gt	T
S	E	1.0	2.0	caucasic	37.0	2.0	VEL	CC	No	1.0	0.0	A5		1881921.0	1.74	56.0	18.0	14.0	4.0			no	no	no	204.0	S	210.0	naive	14.1	6.5	no		si	VEL	S	cc	S
P	S	1.0	1.0	caucasic	55.0	2.0	VEL	CC	No	1.0	0.0	A5	7.0	2013494.0	1.74	83.0	27.0	11.8	3.0			no	no	no	172.0	P	155.0	TE	15.0	5.4	no		si	VEL	P	cc	P
M	C	1.0	2.0	caucasic	55.0	2.0	VEL	CT	No	1.0	0.0	A5	7.0	3781020.0	1.68	58.0	21.0	10.4	3.0			no	no	no	118.0	M	138.0	naive	14.3	6.5	no		si	VEL	M	gt	M
L	P	1.0	1.0	caucasic	50.0	2.0	VEL	CC	No	1.0	0.0	B9	13.0	11773.0	1.78	89.0	28.0	16.5	4.0			F2	no	si	111.0	L	52.0	TE	13.0	4.8	si	1000.0	no	DCV	L	cc	L
L	R	1.0	1.0	caucasic	32.0	1.0	VEL	CT	No	0.0	0.0				1.8	79.0	25.0	18.0	4.0			no	no	no	402.0	L	211.0	TE	12.9	4.6	no		si	VEL	L	gg	L
G	F	1.0	1.0	caucasic	56.0	2.0	VEL	CC	No	1.0	0.0	A5	8.0	185278.0	1.7	82.0	28.0	25.7	4.0			no	no	no	268.0	G	94.0	TE	15.3	5.1	no		si	VEL	G	gt	G
G	G	1.0	1.0	caucasic	55.0	2.0	VEL	CT	A30K	2.0	1.0	A5	7.0	2476320.0	1.79	75.0	23.0	7.9	2.0			no	no	no	391.0	G	143.0	TE	15.0	5.0	no		si	VEL	G	gt	G
F	G	1.0	1.0	caucasic	52.0	2.0	VEL	CT	No	1.0	0.0	A5	7.0	2303000.0	1.7	75.0	26.0	18.2	4.0			no	no	no	185.0	F	126.0	TE	15.7	4.9	no		si	VEL	F	cc	F
F	S	1.0	1.0	caucasic	52.0	2.0	VEL	CC	No	0.0	0.0	A5	8.0	17237.0	1.74	95.0	31.0	10.6	3.0			no	no	no	29.0	F	245.0	TE	16.2	5.8	no		si	VEL	F	gt	F
D P	S	1.0	1.0	caucasic	49.0	2.0	VEL	TT	No	0.0	0.0	A5	7.0	97316.0	1.86	87.0	25.0	11.2	3.0			F1	no	no	186.0	D P	71.0	TE	15.2	4.8	no		si	VEL	D P	gt	D P
D T	A	1.0	1.0	caucasic	45.0	2.0	VEL	CT	A30K	2.0	1.0	A5	9.0	479410.0	1.73	75.0	25.0	10.2	3.0			no	no	no	105.0	D T	141.0	TE	18.7	5.0	no		si	VEL	D T	cc	D T
D'A	L	1.0	1.0	caucasic	49.0	2.0	VEL	CC	Y93H	2.0	0.0	A5	6.0	1841302.0	1.68	60.0	21.0	11.0	3.0			no	no	no	69.0	D'A	184.0	naive	16.0	5.4	no		si	VEL	D'A	cc	D'A
C	C	1.0	1.0	caucasic	40.0	2.0	VEL	CC	No	1.0	0.0	A5	7.0	952502.0	1.77	93.0	30.0	26.3	4.0			no	no	no	274.0	C	141.0	TE	15.7	4.5	no		si	VEL	C	gg	C
C	A	1.0	1.0	caucasic	56.0	2.0	VEL	CT		0.0	0.0	B8	15.0	80000.0	1.77	85.0	27.0		4.0			F2	no	no	40.0	C	76.0	TE	13.6	4.9	no		si	VEL	C	cc	C
C	P	1.0	1.0	caucasic	57.0	2.0	VEL	CT	No	1.0	0.0	A6	9.0	373200.0	1.72	60.0	20.0	11.8	3.0			no	no	no	127.0	C	206.0	TE	14.3	4.9	no		si	VEL	C	gt	C
B	A	1.0	1.0	caucasic	53.0	2.0	VEL	CT	No	1.0	0.0	A5	7.0	297890.0	1.75	90.0	29.0	17.6	4.0			no	no	no	301.0	B	118.0	TE	17.2	4.9	no		si	VEL	B	gt	B
V	G	1.0	2.0	caucasic	56.0	2.0	VEL	CT	No	0.0	0.0			239076.0	1.62	65.0	25.0	11.6	3.0			no	no	no	48.0	V	249.0	naive	16.0	4.7	no		si	VEL	V	cc	V
M	S	1.0	1.0	caucasic	39.0	2.0	VEL	CT	A30V	2.0	1.0			167000.0	1.8	84.0	25.9	5.4	2.0			no	no	no	66.0	M	226.0	naive	13.8	10.7	no		si	VEL	M	gt	M
L	P	1.0	1.0	caucasic	56.0	1.0	DCV	TT	Y93H	2.0	0.0	B7	12.0	384292.0	1.74	78.0	25.8	21.3	4.0	si	2013.0	F1	si	si	23.0	L	84.0	TE	8.1	2.32	si	1000.0	no	DCV	L	gg	L
N	G	1.0	1.0	caucasic	49.0	1.0	DCV	CC	Y93H	2.0	0.0				1.78	104.0	32.8	35.0	4.0	si	2012.0	no	no	no		N		TE	15.0	4.1	si	1200.0	no	DCV	N	gt	N
M	A	1.0	1.0	caucasic	50.0	2.0	VEL	CC	Y93H	2.0	0.0				1.61	59.0	25.0		3.0	no		no	no	no		M		naive	14.0	5.1	no		si	VEL	M	cc	M
B	P	1.0	1.0	caucasic	58.0	2.0	VEL	CC	No	1.0	0.0				1.68	62.0	25.0	11.6	3.0	no		no	no	no		B		TE	13.0	4.9	no		si	VEL	B	gt	B
G	I	1.0	1.0	caucasic	52.0	2.0	VEL	CC	No	1.0	0.0	A5	8.0	914000.0	1.58	98.0	39.0	32.8	4.0	si	2001.0	no	no	no	110.0	G	60.0	naive	15.1	2.5	no		si	VEL	G	cc	G
M	G	1.0	1.0	caucasic	61.0	2.0	VEL	CT	No	1.0	0.0			1780000.0	1.68	61.0	22.0	17.5	4.0	si		no	no	no	152.0	M	94.0	naive	12.4	6.12	no		si	VEL	M	cc	M
M	A	1.0	1.0	caucasic	48.0	2.0	VEL	TT	No	1.0	0.0			319000.0	1.73	61.0	20.0	33.8	4.0	no		F1	no	no	64.0	M	77.0	naive	14.6	4.7	no		si	VEL	M	gg	M
G	A	1.0	1.0	caucasic	54.0	2.0	VEL	CT	No	1.0	0.0			6340000.0	1.75	94.0	31.0	7.2	2.0	no		no	no	no	40.0	G	168.0	relapse	16.0	7.6	no		si	VEL	G	cc	G
T	G	1.0	1.0	caucasic	61.0	2.0	VEL	TT	A30G	2.0	1.0			1030000.0	1.7	76.0	26.0	11.8	3.0	no		no	no	no	48.0	T	176.0	naive	15.4	5.8	no		si	VEL	T	cc	T
R	E	1.0	1.0	caucasic	53.0	2.0	VEL	CT	No	1.0	0.0	A5	6.0	2710000.0	1.76	81.0	27.0	26.6	4.0	si		no	no	no	81.0	R	120.0	relapse	16.6	6.13	no		si	VEL	R	gt	R
R		1.0	1.0	caucasic	55.0	2.0	VEL	CC	No	1.0	0.0	A5			1.75	86.0	27.0	24.0	4.0	si		no	no	no		R	121.0	relapse	15.0	4.8	no		si	VEL	R	gt	R
S	G	1.0	2.0	caucasic	51.0	2.0	VEL	CT	No	1.0	0.0			590000.0	1.56	55.0	23.0	12.2	3.0	no		no	no	no	60.0	S	140.0	TE	14.5	5.7	no		si	VEL	S	gt	S
F	S	2.0	1.0	caucasic	52.0	1.0	VEL	CT	No	1.0	0.0			976000.0					3.0			no	no	no	62.0	F	130.0	relapse	15.1		no		si	VEL	F	gt	F
F	S	2.0	1.0	caucasic	52.0	2.0	DCV	CT	No	1.0	0.0			1760000.0					3.0			no	no	no	27.0	F	155.0	TE	16.0		si	1000.0	no	DCV	F	gt	F
L	N	2.0	1.0	caucasic	51.0	2.0	VEL	CT	No	0.0	0.0			2730000.0			18.0		4.0			no	no	no	118.0	L	93.0	naive	16.3	5.5	si	1200.0	si	VEL	L	gt	L
C	A	2.0	1.0	caucasic	55.0	2.0	VEL		No	0.0	0.0			2750000.0					4.0			no	no	no	31.0	C	120.0	relapse	13.5		si	1000.0	si	VEL	C		CAMON
T	F	2.0	1.0	caucasic	52.0	2.0	VEL		No	0.0	0.0			170000.0		80.0	27.0		4.0			no	no	no	247.0	T	106.0	naive	16.0		si	1200.0	si	VEL	T		TRIARICO
P	L	2.0	1.0	caucasic	54.0	2.0	DCV		No	0.0	0.0			245000.0					4.0			no	no	no	56.0	P	84.0	naive	13.2	5.7	si	1000.0	no	DCV	P		PANZERA
C	A	2.0	1.0	caucasic	60.0	2.0	DCV	TT	No	1.0	0.0			260000.0		85.0	28.0		4.0			no	no	no	117.0	C	103.0	relapse	15.6	4.3	si	1200.0	no	DCV	C	gt	CALò
C	A	2.0	1.0	caucasic	54.0	2.0	DCV		No	0.0	0.0			1100000.0	1.74	70.0	25.0		4.0			no	no	no	57.0	C	82.0	naive	16.6	8.7	si	800.0	no	DCV	C		COGLIAND
DC	D	2.0	2.0	caucasic	56.0	2.0	DCV		No	0.0	0.0			317000.0	1.7	85.0	26.0		4.0			no	no	no	174.0	DC	178.0	naive	14.6	5.9	no		no	DCV	DC		DE CARLO
D	C	2.0	1.0	caucasic	62.0	2.0	DCV		No	0.0	0.0			157000.0	1.68	64.0	24.0		4.0			no	no	no	51.0	D	94.0	naive	14.6	5.3	si	1000.0	no	DCV	D		DIAMANTE
L	M	2.0	2.0	caucasic	79.0	2.0	DCV		No	0.0	0.0			796000.0	1.62	62.0	24.0		4.0			no	no	no	128.0	L	150.0	naive	13.9	6.8	si	1000.0	no	DCV	L		LOSITO
M	C	2.0	1.0	caucasic	47.0	2.0	DCV		No	0.0	0.0			2880000.0	1.89	96.0	28.0		4.0			no	no	no	252.0	M	144.0	naive	13.4	6.5	no		no	DCV	M		MARANGIO
B	S	3.0	1.0	caucasic	65.0	2.0	VEL	CC	No	1.0	0.0	A5	9.0	710000.0	1.68	108.0	37.5	25.4	4.0	si		no	no	no	66.0	B	119.0	naive	14.4	6.6	si	1200.0	si	VEL	B	cc	BIANCALA
B	L	3.0	1.0	caucasic	50.0	2.0	VEL	TT	No	1.0	0.0	A5	10.0	263000.0	1.73	86.0	28.7	36.0	4.0	no		no	no	no	85.0	B	33.0	naive	13.0	4.1	si	1200.0	si	VEL	B	cc	BIANCO
B	M	3.0	1.0	caucasic	53.0	2.0	VEL	CC	No	1.0	0.0	A5	8.0	7360000.0	1.83	112.0	33.53	19.0	4.0	si		no	no	no	107.0	B	109.0	relapse	17.1	5.8	si	1200.0	si	VEL	B	cc	BRUNORI
C	S	3.0	2.0	caucasic	56.0	2.0	DCV	CT	No	1.0	0.0	A5	8.0	821000.0	1.6	68.0	27.0	25.0	4.0	si		F3	no	no	52.0	C	100.0	relapse	14.4	5.8	si	1200.0	no	DCV	C	cc	COSTA
C	P	3.0	2.0	caucasic	46.0	2.0	VEL	CT	No	1.0	0.0	A5	6.0	14440000000	1.67	60.0	21.5	13.0	4.0			no	no	no	140.0	C	255.0	naive	13.2	5.7	si	1200.0	si	VEL	C	cc	CREANZA
L	F	3.0	1.0	caucasic	56.0	2.0	DCV	CC	No	1.0	0.0	A5	7.0	192000.0	1.7	74.0	25.6	15.0	4.0	si		no	no	no	76.0	L	161.0	naive		5.7	si	1200.0	no	DCV	L	gt	LEVATINO
M	S	3.0	1.0	caucasic	61.0	2.0	DCV	CT	No	1.0	0.0				1.86	75.0	22.0	36.0	4.0	si		no	no	no		M		naive	15.1	6.7	si	1200.0	no	DCV	M	gg	MARINO
M	B	3.0	1.0	caucasic	63.0	2.0	DCV	TT	No	1.0	0.0	B7	13.0	158000.0	1.69	69.0	24.0	32.0	4.0			F2	no	no	54.0	M	66.0	naive	9.8	3.3	no		no	DCV	M	gt	MUNTONI
R	R	3.0	1.0	caucasic	51.0	2.0	VEL	CC	No	1.0	0.0	B7	13.0	678000.0	1.86	75.0	22.05	36.0	4.0			F1	no	no	67.0	R	71.0	relapse	11.1	4.7	si	1200.0	si	VEL	R	cc	REBOLINO
R	P	3.0	1.0	caucasic	61.5	2.0	VEL	CT	No	1.0	0.0	A6	13.0	402000.0	1.7	70.0	25.0	22.3	4.0			no	no	si	120.0	R	135.0	naive	15.1	6.7	si	1200.0	si	VEL	R	cc	RAUCCI
G	N	3.0	1.0	caucasic	47.0	2.0	DCV	CT	No	1.0	0.0	A5	7.0	547000.0	1.65	65.0	23.0	10.1	3.0			no	no	no	43.0	G	157.0	TE	15.3	6.1	no		no	DCV	G	cc	GARIBALD
C	F	3.0	1.0	caucasic	51.0	1.0	DCV	TT	No	1.0	0.0	A5	7.0	536000.0	1.85	100.0	29.0	11.8	3.0			no	no	no	63.0	C	210.0	relapse	15.5	4.7	no		no	DCV	C	cc	CIPOLLIN
B	F	3.0	1.0	caucasic	53.0	1.0	DCV	CT	No	1.0	0.0	A5	9.0	50700.0	1.7	70.0	24.0	20.5	4.0			no	no	no	80.0	B	142.0	TE	14.9	9.6	si	1000.0	no	DCV	B	cc	BOTTAZZI
A	M	3.0	1.0	caucasic	50.0	2.0	DCV	CT	No	1.0	0.0	A5	9.0	440000.0	1.7	75.0	24.0	8.6	2.0			no	no	no	251.0	A	250.0	relapse	15.4	4.7	no		no	DCV	A	gg	APROSIO
P	C	3.0	1.0	caucasic	61.0	2.0	DCV	CT	No	1.0	0.0	A5	7.0	170000.0	1.65	72.0	25.0	8.6	2.0			no	no	no	199.0	P	176.0	naive	16.2	4.3	no		no	DCV	P	cc	PIROZZI
F	E	1.0	1.0	caucasic	51.0	2.0	DCV	CT	A30K	2.0	1.0	A6	8.0		1.8	85.0	28.0		4.0			F2	no	no	106.0	F	155.0	TE	14.2	4.3	no		no	DCV	F	cc	Fino
DL	G	1.0	2.0	caucasic	54.0	2.0	DCV	CC	No	1.0	0.0	A5		696506.0	1.55	55.0	23.0	10.5	3.0			no	no	no	101.0	DL	210.0	naive	13.6	4.3	no		no	DCV	DL	cc	Di Lucia
C	F	1.0	2.0	caucasic	50.0	2.0	DCV	TT	No	1.0	0.0	A5		2215.0	1.62	50.0	23.0	12.2	3.0			no	no	no	62.0	C	169.0	TE	12.0	4.2	no		no	DCV	C	cc	Cavicchi
DS	F	1.0	1.0	caucasic	32.0	2.0	DCV	TT	No	0.0	0.0	A5		7750785.0	1.82		30.0	10.1	3.0			no	no	no	244.0	DS	180.0	TE	13.0	4.3	no		no	DCV	DS	cc	Del sord
L	E	1.0	1.0	caucasic	26.0	2.0	DCV	TT	No	1.0	0.0	A5		455.0	1.78	75.0	25.0	9.0	2.0			no	no	no	17.0	L	209.0	TE	12.9		no		no	DCV	L	gt	Lopez
A	L	4.0	1.0	caucasic	56.0	2.0	DCV		No	0.0	0.0	B7	9.0	3403000.0	1.65	63.0	23.14		4.0			F1	si	no	77.0	A	55.0	TE	14.6	4.5	si	600.0	no	DCV	A		Abiuso
DR	G	4.0	1.0	caucasic	52.0	2.0	DCV		No	0.0	0.0	A5	8.0	1471000.0	1.65	51.0	18.75		3.0			no	no	no	171.0	DR	156.0	relapse	16.2	5.0	no		no	DCV	DR		De Rinal
T	S	4.0	1.0	caucasic	52.0	2.0	DCV		No	0.0	0.0	A5	8.0	28700.0	1.8	72.0	22.2		4.0			no	si	si	26.0	T	52.0	TE	11.6	3.6	si	600.0	no	DCV	T		Torretti
V	P	4.0	2.0	caucasic	55.0	2.0	DCV		No	0.0	0.0	A5	9.0	236000.0	1.65	71.0	26.08	10.3	3.0		1993.0	F1	no	no	61.0	V	54.0	TE	13.6	6.5	si	800.0	no	DCV	V		Vulpio
C	C	4.0	1.0	caucasic	49.0	2.0	DCV		No	0.0	0.0	A6	11.0	184100.0	1.78	85.0	23.7		4.0			no	no	no	93.0	C	112.0	TE	13.8	7.8	si	800.0	no	DCV	C		Cipriani
D	PZ	5.0	1.0	caucasic	53.0	1.0	DCV		No	0.0	0.0	A6	8.0	314000.0	1.55	55.0	22.9		3.0			no	no	no	81.0	DE1	68.0	naive	16.4	3.9	no		no	DCV	DE1		De stefa
S	T	5.0	1.0	caucasic	58.0	2.0	DCV		No	0.0	0.0	A5	10.0	12800.0	1.7	65.0	22.5	34.8	4.0			F1	no	no	18.0	DS2	65.0	naive	14.3	2.1	no		no	DCV	DS2		De stefa
S	D	5.0	1.0	caucasic	54.0	2.0	VEL		No	0.0	0.0	A6	7.0	9310000.0	1.75	80.0	26.1	14.3	4.0			no	no	no	122.0	DS3	95.0	relapse	15.8	3.7	si	1200.0	si	VEL	DS3		De stefa
D	B	5.0	1.0	caucasic	53.0	2.0	VEL		No	0.0	0.0	A6	11.0	119000.0	1.67	94.0	33.7	16.6	4.0			no	no	no	87.0	DS4	146.0	relapse	17.1	6.1	si	1200.0	si	VEL	DS4		De stefa
S	DS	5.0	1.0	caucasic	61.0	2.0	VEL		No	0.0	0.0	A6	7.0	4490000.0	1.71	83.0	28.4	12.4	3.0			no	no	no	66.0	DS5	151.0	relapse	16.3	10.1	si	1200.0	si	VEL	DS5		De stefa
D	L	5.0	1.0	caucasic	45.0	2.0	VEL		No	0.0	0.0	A5	6.0	993000.0	1.96	110.0	28.6	12.4	3.0			no	no	no	95.0	DS6	120.0	TE	18.0	5.11	si	1000.0	si	VEL	DS6		De stefa
S	G	5.0	1.0	caucasic	45.0	2.0	DCV		No	0.0	0.0	A6	12.0	156000.0	1.67	54.0	19.4		3.0			F1	no	no	59.0	DS7	91.0	naive	10.3	3.67	no		no	DCV	DS7		De stefa
S	O	5.0	2.0	caucasic	66.0	2.0	VEL		No	0.0	0.0	A6	8.0	1090000.0	1.66	70.0	25.4	59.3	4.0			F2	no	no	52.0	DS8	121.0	naive	12.0	5.4	si	1200.0	si	VEL	DS8		De stefa
S	M	5.0	2.0	caucasic	47.0	2.0	DCV		No	0.0	0.0	A5	7.0	256000.0	1.65	60.0	22.0	10.2	3.0			no	no	no	79.0	DS9	697	TE	8.8	11.1	no		no	DCV	DS9		De stefa
S	B	5.0	1.0	caucasic	63.0	2.0	DCV		No	0.0	0.0	A6	10.0	773000.0	1.72	69.0	23.3		3.0			no	no	no	65.0	DS10	69	naive	13.6	7.37	si	1200.0	no	DCV	DS10		De stefa
D	T	5.0	1.0	caucasic	56.0	1.0	VEL		No	0.0	0.0	A6	10.0	115000.0	1.7	75.0	26.0	38.5	4.0			F2	no	no	88.0	DS11	71	TE	16.8	6.5	si	1200.0	si	VEL	DS11		De stefa
M		1.0	1.0	caucasic	53.0	1.0	DCV	CC	Y93H	2.0	0.0	A5	7.0	5713410.0	1.75	110.0	35.9	44.0	4.0			no	no	si	244.0	M	85	TE	13.8	5.1	no		no	DCV	M	cc	Matera
P		1.0	2.0	caucasic	43.0	2.0	DCV	CT	No	0.0	0.0	A6	8.0	731061.0	1.77	90.0	29.0	27.0	4.0			no	no	no	164.0	P	78	naive	15.0	5.8	no		no	DCV	P	gt	Potenza
DP		1.0	1.0	caucasic	87.0	2.0	DCV	CT		0.0	0.0	A5	7.0	370619.0	1.71	91.0	31.3	16.5	4.0			no	no	no	466.0	DP	92	naive	13.6	4.4	no		no	DCV	DP	gg	Di Paola
M		1.0	1.0	caucasic	39.0	2.0	DCV		No	1.0	0.0			1943258.0	1.65	70.0	25.9	10.7	3.0			no	no	no	116.0	M	163	naive	15.6	8.5	no		no	DCV	M		Moscatel
V		1.0	1.0	caucasic	48.0	2.0	DCV	TT		0.0	0.0	A5	7.0	723000.0	1.74	70.0	23.1	13.0	4.0			no	no	no	115.0	V	83	naive	15.6	5.4	no		no	DCV	V	cc	verga
P		1.0	1.0	caucasic	47.0	2.0	DCV	CT	No	1.0	0.0			1730565.0			26.0	12.0	3.0			no	no	no	38.0	P	177	naive	15.5	5.4	no		no	DCV	P	gt	pacilli
C			2.0	caucasic	51.0	2.0	DCV			0.0	0.0			4142262.0	1.8	93.0	38.0	12.0	3.0			no	no	no	174.0	C	155	naive	15.3	6.3	no		no	DCV	C		carfagna
P		1.0	1.0	caucasic	40.0	2.0	DCV	CT	No	1.0	0.0	A5	8.0	66026.0	1.68	80.0	28.7	29.1	4.0			F1	no	no	62.0	P	74	naive	16.3	6.3	no		no	DCV	P	cc	piano
F		1.0	1.0	caucasic	48.0	2.0	DCV	CT	No	1.0	0.0			521200.0	1.7	85.0	29.4	5.3	2.0			no	no	no	55.0	F	186	naive	18.2	7.2	no		no	DCV	F	cc	falcone
E	M	1.0	1.0	caucasic	50.0	2.0	VEL	CC	No	1.0	0.0			535599.0	1.69	70.0	25.0	10.8	3.0			no	no	no	38.0	E	165	naive	13.3	6.8	no		si	VEL	E	cc	ese
R		1.0	1.0	caucasic	46.0	2.0	DCV	CT	No	0.0	0.0	A5	7.0	5553600.0	1.84	94.0	27.8	13.8	4.0			no	no	no	140.0	R	157	naive	14.6	6.4	no		no	DCV	R	gg	russi
DN		1.0	1.0	caucasic	53.0	2.0	VEL	CC		0.0	0.0			433549.0	1.65	67.0	23.8	15.1	4.0			no	no	no	112.0	DN	176	naive	14.7	8.1	no		si	VEL	DN	cc	di nuzio
N		1.0	1.0	caucasic	49.0	2.0	VEL	TT		0.0	0.0			104261.0	1.68	69.0	23.0	10.2	3.0			no	no	no	126.0	N	188	naive	13.6	6.8	no		si	VEL	N	gt	nardella
J		1.0	2.0	caucasic	39.0	2.0	DCV	CT		0.0	0.0			308299.0	1.75	68.0	23.0	6.7	2.0			no	no	no	46.0	J	244	naive	14.4	6.1	no		no	DCV	J	gt	jaundzem
T		1.0	2.0	caucasic	50.0	2.0	DCV	CT		0.0	0.0			7599685.0	1.55	67.0	27.9	7.0	2.0			no	no	no	198.0	T	185	TE	15.0	6.2	no		no	DCV	T	gt	tricaric
D		1.0	1.0	caucasic	48.0	1.0	DCV	CC	No	1.0	0.0	A6	13.0	29200.0	1.9	82.0	22.7		4.0			F1	no	si	137.0	D	39	naive	14.0	4.2	no		no	DCV	D	cc	diurno
S		1.0	1.0	caucasic	52.0	2.0	DCV	TT	No	1.0	0.0	A6	8.0	648826.0	1.7		25.0	40.0	4.0			no	no	no	44.0	S	41	TE	15.0	3.61	no		no	DCV	S	cc	soccio
S		1.0	1.0	caucasic	40.0	2.0	DCV	CT	No	1.0	0.0			6278826.0	1.6	59.0	23.0	14.0	4.0			no	no	no	107.0	S	172	naive	14.2	5.3	no		no	DCV	S	cc	savuto
A		1.0	2.0	caucasic	56.0	2.0	DCV	CT		0.0	0.0			123075.0	1.6	63.0	38.0	10.5	3.0			no	no	no	47.0	A	193	naive	12.8	9.0	no		no	DCV	A	cc	annolfi
DD		1.0	1.0	caucasic	51.0	2.0	DCV	CT	No	1.0	0.0			216000.0	1.82	70.0	20.0	8.4	2.0			no	no	no	62.0	DD	182	naive	16.4	8.8	no		no	DCV	DD	cc	di domiz
T		1.0	1.0	caucasic	55.0	2.0	DCV	CC	No	1.0	0.0			2429721.0	1.75	89.0	33.0	7.0	2.0			no	no	no	112.0	T	171	naive	16.6	9.2	no		no	DCV	T	cc	taurino
B		6.0	2.0	caucasic	52.0	2.0	DCV			0.0	0.0	A5	6.0	2095880.0	1.8	76.0	25.0	25.4	4.0			no	no	no	54.0	B	96	relapse	15.0	5.4	si	1200.0	no	DCV	B		Bordoli
P		6.0	1.0	caucasic	60.0	2.0	DCV			0.0	0.0	A6	7.0	214256.0	1.86	130.0	25.0		4.0			no	no	no	103.0	P	73	relapse	17.0	5.3	si	1200.0	no	DCV	P		Paternie
M		6.0	2.0	caucasic	67.0	2.0	DCV			0.0	0.0	A5	7.0	6070143.0	1.58	49.0	25.0	20.0	4.0			no	no	no	115.0	M	145	relapse	14.0	5.6	si	1000.0	no	DCV	M		Marinoni
B		6.0	1.0	caucasic	46.0	2.0	DCV			0.0	0.0	A5	7.0	1044751.0	1.95	125.0	33.0	8.1	2.0			no	no	no	191.0	B	131	naive	16.0	8.6	si	1200.0	no	DCV	B		Bernasco
S		6.0	1.0	caucasic	39.0	2.0	DCV			0.0	0.0	A5	8.0	3365689.0	1.8	82.0	25.0	14.3	4.0			no	no	no	111.0	S	104	naive	14.0	6.3	si	1200.0	no	DCV	S		Spatafor
DB		6.0	1.0	caucasic	52.0	2.0	DCV			0.0	0.0			110729420000000	1.8	80.0	25.0	10.3	3.0			no	no	no	125.0	DB	176	relapse	17.0	7.5	si	1200.0	no	DCV	DB		De Busti
V		6.0	1.0	caucasic	37.0	1.0	DCV			0.0	0.0	A5	14.0	78440.0	1.83	80.0	24.0	75.0	4.0			no	no	no	193.0	V	49	naive	13.0	3.1	si	1200.0	no	DCV	V		Viganò
B		6.0	2.0	caucasic	52.0	2.0	DCV			0.0	0.0			2773160.0	1.66	52.0	19.0	10.4	3.0			no	no	no	96.0	B	160	naive	14.0	4.6	si	1000.0	no	DCV	B		Beretta
A		7.0	2.0	caucasic	45.0	2.0	DCV			0.0	0.0			591238.0	1.57	60.0	25.0	13.0	3.0			no	no	no		A	189	naive	12.5	3.83	no		no	DCV	A		Addario
C		7.0	1.0	caucasic	52.0	2.0	DCV	CC	Y93H	2.0	0.0	B7	17.0	1634684.0	1.75	96.0	31.78	21.0	4.0			F1	si	no	108.0	C	72	naive	14.4	5.5	no		no	DCV	C	cc	Capasso
C		7.0	1.0	caucasic	47.0	2.0	DCV	CT	No	1.0	0.0			1850000.0	1.7	78.0	26.9		3.0			no	no	no		C	132	naive	15.8	5.25	no		no	DCV	C	gt	Cassanel
C		7.0	1.0	caucasic	45.0	2.0	DCV	CT		0.0	0.0			1039253.0	1.7	80.0	27.68		3.0			no	no	no		C	166	naive	16.0	6.66	no		no	DCV	C	gt	Ceci
C		7.0	1.0	caucasic	43.0	2.0	DCV	CC		0.0	0.0	A6	8.0	3887754.0	1.7	120.0	41.0	21.0	4.0			no	no	no	136.0	C	172	naive	16.7	7.19	no		no	DCV	C	gt	Ciancian
DM		7.0	1.0	caucasic	51.0	2.0	DCV	CC		0.0	0.0			1766369.0	1.72	60.0	20.33		3.0			no	no	no		DM	220	naive	14.5	4.71	no		no	DCV	DM	cc	Di Molfe
E		7.0	1.0	caucasic	52.0	2.0	DCV	CT		0.0	0.0			2610987.0	1.76	83.0	25.6	10.5	3.0			no	no	no	73.0	E	139	naive	16.2	4.84	no		no	DCV	E	gt	Elia
G		7.0	1.0	caucasic	58.0	2.0	DCV			0.0	0.0			406974.0	1.6	61.0	23.8		3.0			no	no	no	42.0	G	163	naive	15.6	7.83	no		no	DCV	G		Gazzillo
L		7.0	1.0	caucasic	46.0	2.0	VEL			0.0	0.0			67110.0	1.65	64.0	23.5		3.0			no	no	no		L	149	naive	16.6	4.15	si	1000.0	si	VEL	L		Lamanuzz
L		7.0	1.0	caucasic	54.0	2.0	DCV			0.0	0.0			4428433.0	1.76	88.0	28.47		3.0			no	no	no	106.0	L	171	naive	15.7	5.34	no		no	DCV	L		Laudo
M		7.0	1.0	caucasic	57.0	2.0	DCV			0.0	0.0			504.0	1.89	92.0	25.77		3.0			no	no	no		M	127	naive	14.6	3.2	no		no	DCV	M		Mancini
M		7.0	1.0	caucasic	51.0	2.0	DCV			0.0	0.0			1113345.0	1.72	64.0	21.69		3.0			no	no	no	447.0	M	159	relapse	15.6	4.34	no		no	DCV	M		Marchese
M		7.0	1.0	caucasic	51.0	1.0	DCV		No	1.0	0.0	B8	15.0	19714.0	1.69	70.0	24.56	46.4	4.0			F1	si	no		M	90	naive	10.1	3.97	no		no	DCV	M		Minafra
P		7.0	1.0	caucasic	57.0	2.0	DCV			0.0	0.0			1241821.0	1.66	67.0	24.81		3.0			no	no	no		P	158	naive	10.0	5.32	no		no	DCV	P		Pansini
P		7.0	1.0	caucasic	55.0	1.0	DCV		Y93H	2.0	0.0	A6	9.0	4.3006e+16	1.71	78.0	26.8		4.0			no	no	no	52.0	P	70	naive	16.1	5.79	no		no	DCV	P		Pepe
S		7.0	1.0	caucasic	56.0	2.0	DCV	CT		0.0	0.0			2944.0	1.75	100.0	32.6	55.3	4.0			no	no	no		S	183	naive	17.4	5.8	no		no	DCV	S	gt	Scava
V		7.0	1.0	caucasic	50.0	2.0	DCV			0.0	0.0			4316000.0	1.68	72.0	25.7	12.2	3.0			no	no	no		V	169	naive	14.4	6.45	no		no	DCV	V		Virchio
P		7.0	1.0	caucasic	46.0	2.0	DCV			0.0	0.0			3529636.0	1.85	100.0	30.8		4.0			no	no	no	100.0	P	130	naive	14.0	3.3	no		no	DCV	P		Prestase
C		7.0	1.0	caucasic	51.0	2.0	DCV			0.0	0.0	A6	9.0	1320000.0	1.7	84.0	29.06	43.5	4.0			no	no	no	109.0	C	151	naive	17.3	10.5	si	1200.0	no	DCV	C		Caffarel
G		7.0	2.0	caucasic	50.0	2.0	DCV	CC		0.0	0.0			2871699.0	1.62	67.0	25.57		3.0			no	no	no	177.0	G	190	naive	15.8	6.26	no		no	DCV	G	cc	Giannell
L		7.0	2.0	caucasic	48.0	2.0	DCV	TT		0.0	0.0	A6	11.0	266000.0	1.65	85.0	31.48	35.3	4.0			no	no	no	76.0	L	145	naive	15.4	12.5	no		no	DCV	L	cc	Lacalami
M		7.0	1.0	caucasic	47.0	2.0	DCV	CC		0.0	0.0	A6	8.0	456689.0	1.87	76.0	21.77	15.4	4.0			no	no	no		M	118	naive	14.9	8.36	no		no	DCV	M	gg	Minervin
P		7.0	1.0	caucasic	52.0	2.0	DCV	CT		0.0	0.0	A6	7.0	2942073.0	1.7	70.0	24.22	18.0	4.0			no	no	no		P	92	naive	17.2	10.51	no		no	DCV	P	cc	Pasculli
Z		7.0	1.0	caucasic	44.0	2.0	DCV	TT		0.0	0.0	A5	6.0	110945.0	1.62	65.0	25.0		3.0			no	no	no	78.0	Z	71	relapse	15.7	6.84	no		no	DCV	Z	cc	Zecchill
M		8.0	1.0	caucasic	47.0	2.0	DCV	CT		0.0	0.0	A5	6.0	3540000.0	1.72	92.0	31.0		4.0			no	no	no	161.0	M	43	naive	14.0	2.5	no		no	DCV	M	gt	minutill
R		8.0	1.0	caucasic	58.0	2.0	DCV			0.0	0.0	A5	6.0	426000.0	1.75	89.0	29.0	40.3	4.0			no	no	no	76.0	R	41	naive	14.0	2.7	no		no	DCV	R		rutiglia
R		8.0	1.0	caucasic	51.0	2.0	VEL			0.0	0.0			2.54E7	1.75	61.0	19.9		4.0			no	no	no	41.0	R	194	TE	15.0	9.6	si	1000.0	si	VEL	R		Rottamr
DF		8.0	1.0	caucasic	68.0	2.0	DCV			0.0	0.0			1.41E7	1.72	92.0	31.0		3.0			no	no	no	131.0	DF	404	relapse	15.0	5.2	no		no	DCV	DF		De Feo
C		8.0	1.0	caucasic	44.0	2.0	DCV			0.0	0.0	B7	9.0	1152.0	1.9	86.0	23.8	10.2	3.0			F3	si	no	78.0	C	127	naive	12.0	5.9	no		no	DCV	C		Campanal
M		8.0	1.0	caucasic	32.0	2.0	DCV			0.0	0.0			52300.0	1.81	60.0	18.2		2.0			no	no	no	41.0	Matascon	116	naive	16.0	7.3	no		no	DCV	Matascon		Matascon
V		8.0	1.0	caucasic	50.0	2.0	DCV			0.0	0.0	A5	6.0	5350000.0	1.73	74.0	24.7		4.0			no	no	no	56.0	Valente	147	naive	16.0	8.0	no		no	DCV	Valente		Valente
G		8.0	1.0	caucasic	72.0	2.0	DCV			0.0	0.0	A6	6.0	403000.0	1.72	74.0	25.0		4.0			no	no	no	41.0	Grieco	444	naive	14.0	10.0	no		no	DCV	Grieco		Grieco
S		8.0	1.0	caucasic	52.0	2.0	DCV			0.0	0.0	A5	6.0	7437000.0	1.68	72.0	25.5		3.0			no	no	no	41.0	Scamarci	238	TE	16.0	7.0	no		no	DCV	Scamarci		Scamarci
R		7.0	1.0	caucasic	48.0	1.0	DCV	CT	Y93H	2.0	0.0			4351262.0	1.62	80.0	31.25	11.0	3.0			no	no	si		Ricchiut		TE	13.1	4.6	no		no	DCV	Ricchiut	gg	Ricchiut
M		7.0	1.0	caucasic	53.0	2.0	DCV	CT	No	1.0	0.0	A5	7.0	787618.0	1.65	65.0	23.86		4.0			no	no	no	93.0	Malerba	44	naive	13.6	6.8	si	1000.0	no	DCV	Malerba	gt	Malerba
L		7.0	1.0	caucasic	54.0	2.0	DCV		No	1.0	0.0			129000.0	1.68	66.0	23.4	10.2	3.0			no	no	no	98.0	Leuci	180	TE	12.0	7.4	no		no	DCV	Leuci		Leuci
FOR		7.0	1.0	caucasic	55.0	2.0	DCV		No	0.0	0.0	A6	9.0	3715000.0	1.59	55.0	21.0	23.0	4.0			F2	si	no		FOR		naive	13.6	3.09	si	1000.0	no	DCV	FOR		FOR
PET		7.0	1.0	caucasic	54.0	2.0	DCV		No	0.0	0.0	A6	9.0	1726000.0	1.68	63.0	22.0	23.0	4.0			F1	si	no	93.0	PET	44	naive	12.0	5.8	no		no	DCV	PET		PET
N		8.0	1.0	caucasic	52.0	1.0	DCV	TT	Y93H	2.0	0.0	A5	7.0	1650000.0	1.7	92.0	29.0	23.0	4.0			F1	no	no	98.0	Nocella	63	TE	15.2	3.8	si	1200.0	no	DCV	Nocella	gt	Nocella
dn		8.0	1.0	caucasic	58.0	2.0	DCV	TT	No	1.0	0.0			1430000.0	1.8	85.0	26.0	15.0	4.0			no	no	no	68.0	di nunno	120	TE	14.3	4.5	no		no	DCV	di nunno	gt	di nunno
f		8.0	1.0	caucasic	50.0	1.0	DCV	CT	No	1.0	0.0			1650000.0	1.75	73.0	25.0	10.4	3.0			no	no	no	56.0	for	340	naive	14.7	8.4	no		no	DCV	for	gt	for
D		2.0	1.0	caucasic	55.0	2.0	DCV	CC	No	1.0	0.0			799000.0	1.7	71.0	25.3		4.0			no	no	no	79.0	De Canti		TE		3.8	no		no	DCV	De Canti	cc	De Canti
A		7.0	1.0	caucasic	47.0	2.0	DCV	CT	No	1.0	0.0			225639.0	1.82	74.0	22.4		3.0			no	no			Amodeo		naive			no		no	DCV	Amodeo	gt	Amodeo
D		1.0	1.0	caucasic	45.0	1.0	DCV	CT		0.0	0.0			2316821.0	1.82	74.0	22.4	9.4	3.0			no	no	no	58.0	De feudi		TE	13.5	2.5	no		no	DCV	De feudi	cc	De feudi
P		1.0	1.0	caucasic	41.0	1.0	DCV	CT	Y93H	2.0	0.0			1265900.0	1.65	110.0	31.0	10.0	4.0			F1	no	si	162.0	Pz Tundo	164	TE	16.5	4.9	no		no	DCV	Pz Tundo	cc	Pz Tundo
E		5.0	1.0	caucasic	43.0	2.0	VEL	CC		0.0	0.0			3451653.0	1.75	95.0	31.04		3.0	si		no	no	no	311.0	E	209	naive	17.0	8.5	si	1200.0	si	VEL	E		E
F		5.0	1.0	caucasic	46.0	2.0	DCV			0.0	0.0	A5	13.0	76199.0	1.68	54.0	19.2	11.7	4.0			F1	no	no	57.0	F	22	naive	15.0	3.9	si	1000.0	no	DCV	F		F
R		5.0	2.0	caucasic	52.0	2.0	DCV			0.0	0.0			7650000.0	1.6	70.0	25.0	35.0	3.0	si		no	no	no	35.0	R	234	naive	12.6	6.3	no		no	DCV	R		R
F		5.0	1.0	caucasic	51.0	2.0	DCV	CC		0.0	0.0	A5	6.0	2632176.0	1.7	68.0	24.2	16.0	4.0	si		no	no	no	299.0	F	80	relapse	15.0	3.9	si	1000.0	no	DCV	F	cc	F
R		5.0	2.0	caucasic	43.0	2.0	DCV			0.0	0.0	A5	3.0	133207.0	1.6	53.0	21.3		4.0	si		no	no	no	112.0	R	59	naive	13.0	4.3	si	1000.0	no	DCV	R		R
T		5.0	1.0	caucasic	47.0	1.0	DCV			0.0	0.0	B7	9.0	124815340000000	1.72	90.0	30.0		4.0			no	no	no	23.0	T	230	naive		10.1	si	1200.0	no	DCV	T		T
R		5.0	1.0	caucasic	47.0	2.0	DCV			0.0	0.0	B8	8.0	647206.0	1.73	113.0	37.0		4.0	si		F1	no	no	45.0	R	90	TE	10.0	2.66	si	1200.0	no	DCV	R		R
Q		5.0	1.0	caucasic	47.0	2.0	DCV	CC		0.0	0.0	A6	7.0	191188.0	1.65	87.0	31.0	65.0	4.0			no	no	no	102.0	Q	84	naive	15.0	5.9	si	1200.0	no	DCV	Q	cc	Q
B		1.0	1.0	caucasic	51.0	2.0	VEL	CT	No	1.0	0.0	A6	7.0	61442.0	1.7	87.0	31.0	7.4	2.0			no	no	no	52.0	B	289	TE	14.1	7.1	no	1200.0	si	VEL	B	gt	Biancofi
DF		2.0	1.0	caucasic	55.0	2.0	DCV			0.0	0.0	A5	6.0	2000000.0				66.0	4.0						54.0	DF	118	naive			si	1000.0	no	DCV	DF		De Flori
M		2.0	1.0	caucasic	42.0	2.0	DCV			0.0	0.0	A5	6.0	127000.0					4.0						38.0	M	250	naive			no		no	DCV	M		Molendin
P		2.0	1.0	caucasic	47.0	2.0	DCV			0.0	0.0			1190000.0					3.0						200.0	P	124	naive			si	1200.0	no	DCV	P		Palluzzz
Z		2.0	1.0	caucasic	50.0	2.0	DCV			0.0	0.0	A5	7.0	2000000.0					4.0						317.0	Z	157	naive			no		no	DCV	Z		Zanzico
B		2.0	1.0	caucasic	49.0	2.0	DCV			0.0	0.0			1040000.0					3.0						18.0	B	52	relapse			no		no	DCV	B		Bello
M		2.0	1.0	caucasic	51.0	2.0	DCV			0.0	0.0			8218000.0					3.0						20.0	M	177	relapse			si	1200.0	no	DCV	M		Marsella
M		2.0	1.0	caucasic	49.0	2.0	DCV			0.0	0.0			1010000.0					3.0						43.0	M	108	naive			si	1200.0	no	DCV	M		Monaco
S		2.0	2.0	caucasic	40.0	2.0	DCV			0.0	0.0	A5		4020000.0					4.0						16.0	S	113	naive			si	1200.0	no	DCV	S		sarantev
G		2.0	1.0	caucasic	47.0	2.0	DCV			0.0	0.0			300000.0					4.0						134.0	G	191	naive			si	1200.0	no	DCV	G		Gigliola
G		1.0	1.0	caucasic	59.0	2.0	DCV	CC	A30K	2.0	1.0	A5	6.0	2751672.0	1.67	80.0	29.5	21.8	4.0				no		172.0	G	139	naive	15.3	5.33	no		no	DCV	G	cc	guerra
M		1.0	1.0	caucasic	47.0	2.0	VEL	CT	No	1.0	0.0	A5	6.0	1459.0	1.78	92.0	29.6		4.0				no		71.0	M	88	relapse	15.1	3.99	no		si	VEL	M	gt	marinell
DM		1.0	1.0	caucasic	37.0	2.0	VEL	CT	No	1.0	0.0			96274.0	1.6	71.0	27.7	8.4	3.0						183.0	DM	155	naive	15.5	5.3	no		si	VEL	DM	cc	di maggi
EM		1.0	1.0	caucasic	49.0	2.0	VEL	CT	No	1.0	0.0	A5	6.0	891726.0	1.65	75.0	27.7		4.0			no	no	si	86.0	EM	117	naive	15.0	6.8	no		si	VEL	EM	gt	ese m
S		9.0	1.0	caucasic	50.0	2.0	DCV	CT	No	1.0	0.0			716000.0	1.68	60.0	21.0		3.0			no				S	250	relapse	16.0	9.1	no		no	DCV	S	cc	SCA
A		9.0	1.0	caucasic	50.0	2.0	DCV	CT	No	0.0	0.0	A5	9.0	710000.0	1.78	93.0	28.0		4.0			no				A	145	naive	18.0	10.0	no		no	DCV	A	cc	ABB
RIZ		9.0	1.0	caucasic	36.0	2.0	DCV	CT	No	1.0	0.0	A5	7.0	450000.0	1.6	72.0	26.0		4.0			no				RIZ	115	naive	15.0	6.0	no		no	DCV	RIZ	gt	RIZ
LEO		9.0	1.0	caucasic		2.0	DCV	CC	No	1.0	0.0	A5	6.0	127000.0	1.73	80.0	27.0		4.0			no				LEO	176	naive	15.0	13.9	no		no	DCV	LEO	gt	LEO
R		1.0	1.0	caucasic	45.0	2.0	DCV	CT	No	1.0	0.0			285011.0	1.7	55.0	22.0	8.7	4.0			no	no	no	37.0	R	79	TE	12.3	7.4	no		no	DCV	R	gt	Ramondia
M		1.0	1.0	caucasic	44.0	2.0	DCV	CT	No	1.0	0.0	A5	6.0		1.73	71.0	24.0	12.4	4.0			no	no	no	343.0	M	220	naive	14.4	13.4	no		no	DCV	M	gt	Marangi
C		3.0	1.0	caucasic	51.0	1.0	DCV	TT	No	1.0	0.0	A5	7.0	536000.0	1.85	100.0	29.0	11.8	3.0			no	no	no	63.0	C	210	relapse	15.5	4.7	no		no	DCV	C	cc	Cipollin
A		3.0	1.0	caucasic	50.0	2.0	DCV	CT	No	1.0	0.0	A5	7.0	440000.0	1.7	75.0	24.0	8.6	2.0			no	no	no	261.0	A	250	TE	15.4	4.7	no		no	DCV	A	cc	Aprosio
B		3.0	1.0	caucasic	53.0	1.0	DCV	TT	No	1.0	0.0	A5	9.0	507000.0	1.7	70.0	25.0	20.5	4.0			no	no	no	80.0	B	142	relapse	14.9	9.6	si	1000.0	no	DCV	B	gt	Bottazzi
G		3.0	1.0	caucasic	47.0	2.0	DCV	CC	No	1.0	0.0	A5	7.0	547000.0	1.65	65.0	25.0	10.1	2.0			no	no	no	43.0	G	157	TE	15.3	6.1	no		no	DCV	G	cc	Garibald
C		3.0	2.0	caucasic	56.0	2.0	DCV	CT	No	1.0	0.0	A5	8.0	821000.0	1.6	68.0	27.0	25.0	4.0			F3	no	no	52.0	C	100	TE	14.4	5.8	si	1000.0	no	DCV	C	cc	Costa
M		3.0	1.0	caucasic	53.0	2.0	DCV	TT	No	1.0	0.0	B7	13.0	158000.0	1.69	69.0	24.0	32.0	4.0			F2	no	no	54.0	M	66	relapse	9.8	3.3	si	1000.0	no	DCV	M	cc	Muntoni
P		3.0	1.0	caucasic	61.0	2.0	DCV	CC	No	1.0	0.0	A5	7.0	170000.0	1.65	72.0	27.0	8.6	2.0			no	no	no	166.0	P	176	naive	16.2	4.3	no		no	DCV	P	gt	Pirozzi
B		10.0	1.0	caucasic	58.0	2.0	DCV	CC	No	1.0	0.0			1520.0					2.0			no			201.0	B	162	naive	17.5	8.4	no		no	DCV	B	cc	boccuni
M		10.0	1.0	caucasic	52.0	2.0	DCV	CT	No	1.0	0.0			481.0	1.7	85.0	26.0		4.0			no			62.0	M	198	TE	15.3	8.01	si	1200.0	no	DCV	M	gt	marilli
G		10.0	1.0	caucasic	59.0	2.0	DCV	TT	No	1.0	0.0	A6	6.0	875000.0	1.9	80.0	27.0		2.0			no			74.0	G	195	naive	15.7	9.34	no		no	DCV	G	gt	greco
P		10.0	2.0	caucasic	50.0	2.0	DCV	CC	No	1.0	0.0			32000.0	1.59	60.0	28.0		2.0			no			72.0	P	67	naive	13.0	5.58	no		no	DCV	P	cc	peluso
DS		10.0	2.0	caucasic	82.0	2.0	DCV	CC	No	1.0	0.0	A5	7.0	137000.0	1.6	72.0	27.0		3.0			no			58.0	DS	122	naive	13.9	4.7	no		no	DCV	DS	gt	di stani
G		10.0	1.0	caucasic	47.0	2.0	DCV	CC	No	1.0	0.0	A9	14.0	5340.0	1.74	88.0	27.0		2.0			no			48.0	G	100	TE	12.9	5.12	no		no	DCV	G	cc	giannett
S		10.0	1.0	caucasic	62.0	2.0	DCV	CT	No	1.0	0.0	A5	10.0	507804.0	1.73	74.0	25.0		3.0			no			49.0	S	180	naive	16.1	9.98	no		no	DCV	S	cc	scavone
N		10.0	1.0	caucasic	47.0	2.0	DCV	CT	No	1.0	0.0			1385202.0	1.78	80.0	25.0		3.0			no			78.0	N	239	naive	14.5	11.38	no		no	DCV	N	gt	nocera
S		10.0	1.0	caucasic	47.0	2.0	DCV	CT	No	1.0	0.0			1226648.0	1.73	86.0	27.0		3.0			no			25.0	S	221	naive	16.2	6.5	no		no	DCV	S	gt	serio
B		10.0	1.0	caucasic	59.0	2.0	DCV	CC	No	1.0	0.0			400000.0	1.58	68.0	27.0		3.0			no			25.0	B	67	TE	15.5	5.48	no		no	DCV	B	cc	boccuni
I		10.0	2.0	caucasic	73.0	2.0	DCV	CT	No	1.0	0.0			3010000.0	1.54	64.0	26.0		4.0			no			110.0	I	206	TE	15.8	7.3	no		no	DCV	I	gt	intellig
P		10.0	1.0	caucasic	63.0	2.0	DCV	CC	No	1.0	0.0	A5	11.0	50600.0	1.85	97.0	27.0		3.0			no			124.0	P	207	naive	15.4	8.33	no		no	DCV	P	cc	peluso
S		10.0	2.0	caucasic	61.0	1.0	DCV	CC	Y93H	2.0	0.0			1.78E7	1.64	59.0	24.0		3.0			no			44.0	S	209	naive	15.4	8.53	no		no	DCV	S	gt	spagnolo
P		10.0	2.0	caucasic	51.0	1.0	DCV	CT	No	1.0	0.0			220483.0	1.62	50.0	23.0		2.0			no			122.0	P	189	TE	12.2	5.21	si	1000.0	no	DCV	P	gt	panettie
G		10.0	2.0	caucasic	41.0	1.0	DCV	CC	No	1.0	0.0			3200000.0	1.5	62.0	24.0		2.0			no			29.0	G	68	TE	10.0	4.6	no		no	DCV	G	gt	gallina
F		10.0	1.0	caucasic	52.0	2.0	DCV	CT	No	1.0	0.0			1450000.0	1.61	78.3	26.0		3.0			no			88.0	F	82	TE	14.7	8.4	si	1000.0	no	DCV	F	cc	ferrigni
S		10.0	1.0	caucasic	47.0	2.0	DCV	TT	No	1.0	0.0			6590000.0	1.74	98.0	29.0		3.0			no			143.0	S	180	TE	16.2	6.56	no		no	DCV	S	gt	sorgente
M		10.0	1.0	caucasic	47.0	2.0	VEL	CT	No	1.0	0.0	A5	7.0	8318.0	1.85	110.0	30.0		4.0			F1	no	no	40.0	M	229	TE	14.1	7.4	no		si	VEL	M	gt	Mandolin
G	I	1.0	1.0	caucasic	52.0	2.0	VEL	CC	No	1.0	0.0	A5	8.0	914000.0	1.58	98.0	39.0	32.8	4.0	si	2001.0	no	no	no	110.0	G	60	naive	15.1	2.5	no		si	VEL	G	gt	GIANFRAN
M	G	1.0	1.0	caucasic	61.0	2.0	VEL	CT	No	1.0	0.0			1780000.0	1.68	61.0	22.0	17.5	4.0	si		no	no	no	152.0	M	94	naive	12.4	6.12	no		si	VEL	M	cc	MANNA
M	A	1.0	1.0	caucasic	48.0	2.0	VEL	TT	No	1.0	0.0			319000.0	1.73	61.0	20.0	33.8	4.0	no		F1	no	no	64.0	M	77	naive	14.6	4.7	no		si	VEL	M	gg	MAISTO
G	A	1.0	1.0	caucasic	54.0	2.0	VEL	CT	No	1.0	0.0			6340000.0	1.75	94.0	31.0	7.2	2.0	no		no	no	no	40.0	G	168	relapse	16.0	7.6	no		si	VEL	G	cc	GENTILI
T	G	1.0	1.0	caucasic	61.0	2.0	VEL	TT	A30K	2.0	1.0			1030000.0	1.7	76.0	26.0	11.8	3.0	no		no	no	no	48.0	T	176	naive	15.4	5.8	no		si	VEL	T	cc	TRONCONI
R	E	1.0	1.0	caucasic	53.0	2.0	VEL	CT	No	1.0	0.0	A5	6.0	2710000.0	1.76	81.0	27.0	26.6	4.0	si		no	no	no	81.0	R	120	relapse	16.6	6.1	no		si	VEL	R	gt	ROSSI
R		1.0	1.0	caucasic	55.0	2.0	VEL	CC	No	1.0	0.0	A5		9290000.0	1.75	86.0	27.0	24.0	4.0	si		no	no	no	92.0	R	121	relapse	15.0	5.0	no		si	VEL	R	gt	RINELLI
S		1.0	2.0	caucasic	51.0	2.0	VEL	CT	No	1.0	0.0			590000.0	1.56	55.0	23.0	12.2	3.0	no		no	no	no	60.0	S	140	TE	14.5	5.7	no		si	VEL	S	gt	SPIRIDIO
DC		1.0	1.0	caucasic	54.0	2.0	VEL	TT	No	1.0	0.0	A5		432515.0	1.86	80.0	23.5	7.4	3.0			no	no	no	93.0	DC	206	naive	15.8	5.1	no		si	VEL	DC	gg	De Capua
DG		1.0	1.0	caucasic	42.0	2.0	VEL	CC	No	1.0	0.0	A5		1041749.0	1.75	66.0	22.0	7.5	3.0			no	no	no	218.0	DG	186	naive	15.0	6.4	no		si	VEL	DG	cc	De Giova
P		8.0	1.0	caucasic	50.0	1.0	DCV	CT	Y93H	2.0	0.0			780000.0	1.7	77.0	26.0	10.4	3.0			no	no	no	61.0	P	176	naive	16.3	6.2	no		no	DCV	P	gt	Pis
C		8.0	1.0	caucasic	48.0	2.0	DCV	TT	No	1.0	0.0			987000.0	1.9	100.0	31.0	10.5	3.0			no	no	no	95.0	C	196	naive	17.1	7.6	no		no	DCV	C	gt	Col
C		1.0	1.0	caucasic	24.0	2.0	VEL	CC	No	1.0	0.0			377572.0	1.77	70.0	23.0	10.0	3.0			no	no	no	142.0	C	469	naive	12.3	5.0	no		si	VEL	C	cc	ceriello
B		1.0	1.0	caucasic	50.0	2.0	VEL	CT	No	1.0	0.0			61442.0	1.8	81.0	27.0	8.0	3.0			no	no	no	52.0	B	289	naive	14.0	7.0	no		si	VEL	B	cc	biancofi
A		1.0	1.0	caucasic	57.0	2.0	VEL	CT	No	1.0	0.0			887001.0	1.83	76.0	23.0	20.4	4.0			si	no	si	83.0	A	213	naive	13.9	9.2	no		si	VEL	A	cc	atterrat
DM		1.0	1.0	caucasic	36.0	2.0	VEL	CT	No	1.0	0.0			96274.0			25.0	8.4	4.0			no	no	no	183.0	DM	155	naive	15.4	5.3	no		si	VEL	DM	cc	di maggi
DL		1.0	1.0	caucasic	65.0	2.0	VEL	CC	No	1.0	0.0	A5		783.0	1.8	85.0	26.5		4.0			no	no	si	54.0	DL	88	naive	11.1	5.4	no		si	VEL	DL	gg	di loren
C		7.0	1.0	caucasic	47.0	2.0	VEL	TT	No	1.0	0.0			236639.0	1.66	68.0	25.0		3.0			no	no	no	100.0	C	156	naive	12.0	5.0	no		si	VEL	C	cc	Ciccolel
F		7.0	1.0	caucasic	46.0	2.0	VEL	CT	No	1.0	0.0			2074417.0	1.78	87.0	26.0		3.0			no	no	no	100.0	F	160	naive	12.0	5.0	no		si	VEL	F	gt	Fasciano
DS		1.0	2.0	caucasic	50.0	2.0	VEL	CT	No	1.0	0.0			300000.0	1.65	60.0	25.0	6.3	3.0			no	no	no	29.0	DS	240	naive	14.2	4.8	no		si	VEL	DS	gt	de simon
DG		1.0	2.0	caucasic	55.0	2.0	VEL	CT	No	1.0	0.0			228362.0	1.75	80.0	25.0	9.3	3.0			no	no	no	131.0	DG	257	naive	13.9	7.2	no		si	VEL	DG	gg	Di Gioia
N		1.0	1.0	caucasic	42.0	2.0	VEL	CT	No	1.0	0.0			7909874.0	1.72	68.0	25.0	6.5	3.0			no	no	no	71.0	N	233	TE	14.8	5.0	no		si	VEL	N	cc	Nobili
I		8.0	1.0	caucasic	55.0	2.0	VEL	TT	A30K	2.0	1.0			2624488.0	1.78	91.0	28.0	6.1	3.0			no	no	no	174.0	I	158	naive	12.8	4.2	no		si	VEL	I	cc	IEV
LP		8.0	1.0	caucasic	52.0	1.0	DCV	CC	Y93H	2.0	0.0			5600512.0	1.78	73.0	22.0	12.0	4.0			no	no	no	125.0	LP	110	TE	12.9	4.3	no		no	DCV	LP	cc	LApenna
P		8.0	1.0	caucasic	69.0	2.0	VEL	CT	No	2.0	0.0			1460000.0	1.74	74.0	24.0	11.0	3.0			no	no	no	46.0	P	251	naive	12.7	7.8	no		si	VEL	P	gt	Porro
C		1.0	2.0	caucasic	27.0	2.0	VEL	CT	No	1.0	0.0			6110000.0	1.65	57.0	23.0	10.1	4.0			no	no	no	190.0	C	127	naive	13.9	5.9	no		si	VEL	C	gt	Cornacch
M		1.0	1.0	caucasic	48.0	2.0	VEL	CT	No	1.0	0.0			2981644.0	1.74	64.0	22.0	12.0	3.0			no	no	no	132.0	M	95	naive	0.0	4.2	no		si	VEL	M	gt	Marucci
C		1.0	2.0	caucasic	27.0	2.0	VEL	CT	No	1.0	0.0			6110000.0	1.65	57.0	23.0	10.1	4.0			no	no	no	190.0	C	127	naive	13.9	8.0	no		si	VEL	C	gt	Cornacch
LG		1.0	2.0	caucasic	43.0	2.0	VEL		No	1.0	0.0			130422.0	1.65	70.0	26.0	8.8	3.0			no	no	no	134.0	LG	194	naive	15.0	6.3	no		si	VEL	LG		la gatta
DL		1.0	1.0	caucasic	42.0	2.0	VEL	CT	No	1.0	0.0			196766.0					4.0			no	no	no	267.0	DL	242	TE	14.4	1.5	no		si	VEL	DL	gt	De luisi
P		1.0	1.0	caucasic	18.0	2.0	VEL	CC	No	1.0	0.0			8652431.0	1.65	64.0	24.0	5.1	3.0			no	no	no	37.0	P	142	naive	14.9	6.0	no		si	VEL	P	gt	Portone
C	G	3.0	1.0	caucasic	55.0	2.0	VEL		No					120110.0								no	no	no		C	159	naive	14.8	5.9	no		si	VEL	C		PZ cende
N		2.0	2.0	caucasic	57.0	2.0	VEL		No					8970000.0	1.78	79.0	25.0		3.0			no	no	no	93.0	N	134	naive	14.5	6.4	no		si	VEL	N		Novelli
P		2.0	1.0	caucasic	42.0	2.0	VEL		No					156000.0	1.7	63.0	23.0		3.0			no	no	no	107.0	P	254	naive	14.0	6.6	no		si	VEL	P		Pati
L		2.0	1.0	caucasic	46.0	2.0	VEL		No					114999990000000	1.72	75.0	25.0		3.0			no	no	no	113.0	L	263	naive	15.9	8.8	no		si	VEL	L		Lodedo
B		7.0	2.0	caucasic	48.0	2.0	VEL	CT	No	1.0	0.0			3354.0					3.0			no	no	no	104.0	B	194	naive			no		si	VEL	B	cc	Benso
C		7.0	1.0	caucasic	58.0	2.0	VEL	CC	No	1.0	0.0			8126098.0					4.0			no	no	no	178.0	C	162	naive	13.9	6.9	no		si	VEL	C	cc	Canalett
S		7.0	1.0	caucasic	55.0	2.0	VEL	CT	No	1.0	0.0			8681245.0					3.0			no	no	no	125.0	S	169	TE			no		si	VEL	S	gt	Soldato
T		1.0	1.0	caucasic	43.0	2.0	VEL	TT	No	1.0	0.0			426699.0	1.72	110.0	37.0		3.0			no	no	no	192.0	T	209	naive	15.0	5.9	no		si	VEL	T	cc	Turi
C		1.0	2.0	caucasic	46.0	2.0	VEL	TT	No	1.0	0.0			791688.0	1.5	75.0	33.3		3.0			no	no	no	98.0	C	168	naive	13.9	3.73	no		si	VEL	C	cc	Clerici
P		1.0	1.0	caucasic	53.0	2.0	VEL	CC	No	1.0	0.0			126146.0	1.65	60.0	22.0		4.0			no	no	no	96.0	P	66	naive	13.1	3.1	no		si	VEL	P	cc	Petrucce
F		1.0	1.0	caucasic	50.0	2.0	VEL	CC	No	1.0	0.0			95260.0	1.61	85.0	32.7		3.0			no	no	no	176.0	F	176	TE	15.1	9.4	no		si	VEL	F	cc	Fratello
S		1.0	1.0	caucasic	45.0	2.0	VEL	CC	No	1.0	0.0			232071.0	1.85	65.0	18.99		4.0			no	no	no	198.0	S	136	naive	12.9	7.73	no		si	VEL	S	cc	scircoli
V		1.0	1.0	caucasic	51.0	2.0	VEL	CT	No	1.0	0.0			335935.0	1.76	105.0	33.89		4.0			no	no	no	44.0	V	204	naive	15.2	10.2	no		si	VEL	V	cc	Vario
M		1.0	1.0	caucasic	51.0	1.0	VEL	CT	No	1.0	0.0			107512060000000	1.76	73.0	23.0		3.0			no	no	no	110.0	M	154	TE	14.2	3.8	no		si	VEL	M	cc	massanot
F		1.0	1.0	caucasic	53.0	2.0	VEL	CT	No	1.0	0.0			1652427.0	1.7	84.0	26.0		3.0			no	no	no	55.0	F	162	TE		6.2	no		si	VEL	F	cc	Forenza
DV		1.0	1.0	caucasic	40.0	2.0	VEL	CC	No	1.0	1.0			2312328.0	1.81	97.0	26.0	14.0	4.0			no	no	no	165.0	DV	211	naive	17.2		no		si	VEL	DV	cc	De Vito
P		1.0	1.0	caucasic	58.0	2.0	VEL	CC	No	1.0	0.0			3293669.0	1.62	50.0	19.0	8.0	3.0			no	no	no	173.0	P	148	naive	13.5	6.2	no		si	VEL	P	gg	Pennacch
P		1.0	2.0	caucasic	51.0	2.0	VEL	CT	No	1.0	0.0			2179315.0	1.6	57.0	22.0	9.5	3.0			no	no	no		P	190	TE	13.5		no		si	VEL	P	gt	panettie
N		1.0	1.0	caucasic	54.0	2.0	VEL	CC	No	1.0	0.0			289716.0	1.66	50.0	23.0	11.6	3.0			no	no	no	149.0	N	218	naive	14.8	6.1	no		si	VEL	N	cc	nistri
G		2.0	1.0	caucasic	52.0	2.0	VEL	CC	No	1.0	0.0			56600.0	1.75	122.0	32.0		4.0			no	no	no	65.0	G	45	naive	12.8	5.2	no		si	VEL	G	gt	gioia
P		1.0	1.0	caucasic	37.0	1.0	VEL	CT	No	1.0	0.0			1380.0	1.67	71.0	25.0	16.6	4.0			no	no	no	25.0	P	230	TE	14.3	5.2	si	1000.0	si	VEL	P	gt	presacan
C		1.0	1.0	caucasic	55.0	2.0	VEL	CC	No	1.0	0.0			3183292.0					3.0			no	no	no		C	170	naive			no		si	VEL	C	cc	Cannone
G		1.0	1.0	caucasic	45.0	2.0	VEL	CC	No	1.0	0.0			2952847.0	1.71	76.0	26.0		3.0			no	no	no		G	203	naive			no		si	VEL	G	cc	gasparin
L	F	1.0	1.0	caucasic	55.0	2.0	VEL		No	1.0	0.0						25.0		4.0			no	no	no	43.0	L	111	naive	14.4	4.9	no		si	VEL	L	cc	leggeri
